# Supplementary material for: Non-Coding RNA in Salivary Extracellular Vesicles: A New Frontier in Sjögren’s Syndrome Diagnostics?
Source: Int J Mol Sci. 2023 Aug 29;24(17):13409. doi: 10.3390/ijms241713409 (PMC10488010; doi:10.3390/ijms241713409)
Supplement: Supplementary file 1 [file ijms-24-13409-s001.zip]

Archive with 1 entries (1 files):
- ijms-2561434-supplementary.pdf
